# Supplementary material for: Gremlin-1 and BMP-4 Overexpressed in Osteoarthritis Drive an Osteochondral-Remodeling Program in Osteoblasts and Hypertrophic Chondrocytes
Source: Int J Mol Sci. 2022 Feb 14;23(4):2084. doi: 10.3390/ijms23042084 (PMC8874623; doi:10.3390/ijms23042084)
Supplement: Supplementary file 1 [file ijms-23-02084-s001.zip]

Archive with 1 entries (1 files):
- ijms-1577592-supplementary.pdf
